# Supplementary material for: Integrative Analysis of Normal Long Intergenic Non-Coding RNAs in Prostate Cancer
Source: PLoS One. 2015 May 1;10(5):e0122143. doi: 10.1371/journal.pone.0122143 (PMC4416928; doi:10.1371/journal.pone.0122143)
Supplement: S1 Table — Columns 2–5 gives the average p-values and fold change obtained from DESeq and edgeR pipeline for both SRP002628 and ERP000550. (XLS) [file pone.0122143.s001.xls]

## Sheet: Key
Key
A	Prostate Tissue Baseline Null and Prostate Tissue Sepcific Genes across E-MTAB-513 and E-MTAB-1733
B	Expression profile and Biocuration of significant genes

## Sheet: A
Common Genes	E-MTAB-513	E-MTAB-1733		Common Genes	E-MTAB-513	E-MTAB-1733
Prostate Baseline Null				Prostate Tissue Specific
ZFP69B	0	-		ACTA2	2526	1829
ADARB2	0	0		ACTC1	373	28
ALDH3A1	0	-		ACTG2	1887	1492
ATP8A2	0	0		AOC3	110	37
BEND4	0	-		CD81	484	427
CCK	0	-		CKB	415	526
CDH22	0	0		CNN1	920	520
DLGAP5	0	0		TNS1	142	76
EVPLL	-	0		TAGLN	2557	2564
GDF5	0	0		SYNM	390	124
GPR123	0	0		RHOB	274	159
ISM2	0	0		PTRF	165	103
ZIC2	0	0		PRUNE2	109	37
WFIKKN2	0	0		PPP1R14A	128	31
TOP2A	0	-		MYH11	4676	938
SCN2A	0	0		MYL9	2704	1309
ONECUT2	0	0		LMOD1	260	107
NKPD1	-	0		LIMS2	106	44
NKX2-8	0	0		HSPB8	176	103
NOL4	1	0		ID1	107	55
LPPR1	0	0		HBB	497	49
MCOLN3	0	-		GSTP1	344	145
MELK	0	0		GPX3	1183	112
KCNH8	0	-		DES	2518	1343
LINC00319	-	0		CSRP1	1368	787
LINC00689	0	0		CRYAB	330	93
MMP26	-	0		COX7A1	131	22
SLC45A2	-	0		RRAS	118	66
EN2	-	0		S100A6	820	318
ZNF469	0	0		SELM	397	180
ZNF488	0	0
TPO	0	0.8
WNT3A	0	0.6
SLCO1B1	0	0
RTDR1	0	0
PPEF1	0	0
PPM1E	0	0.6
PLAC8L1	0	0
NMUR1	0	0.7
NOG	0	0
OXCT2	0	0
MINOS1-NBL1	0	0
LRRC63	0	0
LINC00939	0	0
DEPDC1B	0	0
FAM151A	0	0
ELAVL2	0	0
ARHGEF38-IT1	0	0.7
BOLL	0	0
ADAM21	0	0
ACRV1	0	0
AGAP2-AS1	0	0
AQP5	0	1
ADAM7	0.6	0
ADRA2B	0.9	0
AIFM3	0	0
DCHS2	0.6	0
DLK2	0	-
FAM181B	0.7	0
FMO5	0	-
GAL3ST3	0	0
LDLRAD2	-	0
N4BP3	0	-
P2RX6	0	0
POMC	0	0
RHBDL3	0	0
SAP25	0	0
TBX15	0	0
TDRD1	0	0
TRIP13	0	0
WNT6	0	0.8
TMEM144	0	4
B4GALNT1	0	1
C1orf194	0	0
CALML3	0	2
CASC8	0	-
CLIC3	0	1
DLX1	1	0
NPPC	0	2
NAT8L	0	1
NDE1	0	0
NEK5	0	0.7
LEKR1	0	1
LGI3	0	1
LINC00992	0	2
LRRIQ1	0	2
MCMDC2	0	0
HOXC5	0	0
IQCH	0	0
HSPB2	0	0
EPHA10	0	0.9
EZH2	0	1
FBP2	0	0
FGF11	0.7	0
ARHGEF38	0.7	-

## Sheet: B
PROTEIN CODING GENES	edgeR				DESEq
	SRP002628		ERP000550		SRP002628		ERP000550
	pvalue	foldchange	pvalue	foldchange	pvalue	foldchange	pvalue	foldchange
ABCC4	0	1.735	0	2.282	0.001	1.714	0.001	2.161
ACRV1	0.009	1.796	0	2.252	0.006	1.756	0	2.235
ACSM1	0.001	2.122	0	3.249	0	2.063	0	3.248
AMACR	0	3.748	0	4.376	0.004	3.706	0	4.38
ANK3	0	1.065	0.005	1.226	0.003	1.025	0.007	1.209
ANKRD26	0.003	1.127	0.001	1.2	0.011	1.065	0.003	1.188
BOLL	0.011	1.475	0.003	1.578	0.047	1.45	0.004	1.554
CACNA1D	0	1.974	0.01	2.02	0.001	1.914	0.007	2.007
CDC14A	0.001	1.062	0.003	1.249	0.002	1.117	0.002	1.205
CPNE4	0.02	1.122	0.022	1.876	0.001	1.111	0.001	1.868
DLX1	0.01	2.848	0.003	3.032	0.001	2.803	0.001	3.059
ELAVL2	0	2.181	0	3.533	0	2.214	0.007	3.523
EN2	0.011	2.116	0.001	2.793	0.048	2.103	0.001	2.888
EPHA10	0.001	1.253	0	1.922	0.002	1.195	0	1.932
EZH2	0.007	1.146	0.03	1.261	0.007	1.097	0.002	1.24
FBP2	0.008	2.355	0	2.859	0.008	2.299	0	2.872
FGF13	0	1.226	0.039	1.398	0	1.338	0	1.996
FOLH1	0	2.011	0	1.924	0.005	1.944	0	1.916
FOLH1B	0	2.019	0	2.035	0.004	1.953	0.002	2.03
FSIP2	0	1.768	0.001	1.43	0.009	1.709	0.001	1.411
GCNT1	0	2.437	0.034	1.473	0.002	2.477	0	1.412
GLYATL1	0	2.363	0	2.633	0	2.358	0	2.598
HOXC5	0.009	2.474	0	3.115	0.008	2.782	0	3.305
HOXC6	0.003	2.44	0	3.377	0.006	2.774	0	3.336
HPN	0.003	1.269	0	2.377	0.009	1.209	0	2.372
MMP26	0.008	2.183	0	3.233	0.004	2.134	0	3.281
NOX4	0.001	1.864	0.002	1.51	0.033	1.875	0.002	1.56
PLA2G7	0	1.981	0.01	1.675	0.001	1.952	0	1.662
PPM1E	0.003	1.676	0	2.276	0.016	1.615	0.001	2.27
PPP1R9A	0	1.083	0.014	1.668	0.005	1.02	0	1.652
PRUNE2	0	1.753	0.002	2.499	0.033	1.697	0	2.489
REPS2	0	1.879	0.002	2.308	0.006	1.819	0	2.302
RGS17	0.003	1.362	0.014	1.724	0.002	1.303	0.005	1.704
SIM2	0.017	1.463	0.006	1.541	0.001	1.512	0.032	1.317
SLC4A4	0.001	1.306	0.032	1.738	0.031	1.308	0.01	1.702
SLCO1B1	0.003	2.902	0.001	1.871	0.039	3.1	0.004	1.859
TMEFF2	0.001	1.573	0	3.407	0.029	1.509	0.002	3.405
TPO	0	2.369	0	3.557	0.002	2.312	0	3.556
USP33	0	1.089	0.002	1.145	0.004	1.026	0.005	1.134
ZNF577	0.001	1.009	0	1.521	0.001	1.702	0	2.258
ZIC2	0.00790592	3.23797	0.00511	3.75751	0.00195278	3.21413	0.0336718	3.80314
TRIP13	0.00303015	1.55179	0.03522	1.28842	0.020896	1.49442	0.0211661	1.28213
TRPM8	0.000701252	1.47507	0.00092	2.04597	5.30053e-05	1.41184	0.0193648	2.04211
TOP2A	0.00196787	1.97166	0.00738	1.5809	0.0151239	1.91402	0.0122484	1.59113
TBX15	0.0118009	1.6186	0.01352	1.75782	0.0367018	1.58665	0.0397084	1.8183
TDRD1	0.000307347	3.4464	0.009	2.33151	0.00142571	3.39728	0.0179457	2.33935
SCN2A	0.00172858	2.00651	0.04599	1.25935	0.019375	1.97203	0.0384022	1.25656
PKIB	0.00233997	1.16881	0.04024	1.40405	0.00869356	1.11319	0.0389868	1.39802
PLA1A	0.000420506	1.83468	0.04664	1.34281	0.00264303	1.78093	0.0485813	1.34191
ATP8A2	0.000235935	2.2219	4.93081e-05	2.32624	0.00199282	2.1721	0.025364	2.30824
CDK1	0.00940234	1.66617	0.03883	1.24554	0.0126009	1.62132	0.0173267	1.25419
DLGAP5	0.00637033	1.71761	0.00522	1.44906	0.0402955	1.68462	0.0372298	1.44774
EDEM3	0.000436798	1.09688	0.01235	1.13555	0.00318036	1.0325	0.0500881	1.13383
MELK	0.0269077	1.39065	0.00947	1.65271	0.0425838	1.34788	0.0244476	1.64156
NOL4	0.00158104	1.81476	0.00168	1.84685	0.0295734	2.01361	0.0475256	1.92706
FMO5	1.25115e-05	1.44744	0.01129	1.01027	0.00518088	1.39185	0.0219789	1.00508
KCNH8	0.000135427	2.18537	0.03923	1.48026	0.0114811	2.13146	0.0381709	1.46654
EPHA2	2.94165e-05	-1.63005	5.77338e-05	-2.16943	0.00697099	-1.69488	0.0168531	-2.18035
ACSF2	0.001	-1.011	0.001	-1.412	0.004	-1.052	0.001	-1.39
ACTA2	0.001	-1.153	0.014	-1.035	0.008	-1.212	0.009	-1.04
ACTC1	0	-1.715	0	-1.674	0.031	-1.778	0.003	-1.691
ACTG2	0	-1.456	0.012	-1.089	0	-1.516	0.007	-1.105
AOC3	0	-1.211	0.002	-1.207	0.001	-1.171	0.004	-1.175
C1orf106	0.017	-1.163	0	-2.636	0.045	-1.223	0	-2.653
CALML3	0	-2.059	0	-3.912	0	-2.135	0	-3.949
CD177	0.001	-2.093	0	-5.936	0.036	-2.163	0	-5.966
CD81	0	-1.068	0.005	-1.155	0.001	-1.13	0.006	-1.166
CHST3	0	-1.135	0.008	-1.043	0	-1.197	0.007	-1.055
CKB	0.002	-1.425	0.013	-1.089	0.036	-1.489	0.009	-1.1
CLDN5	0	-1.44	0	-1.92	0	-1.505	0	-1.939
CNN1	0	-1.743	0.001	-1.501	0.001	-1.803	0	-1.517
CNN2	0	-1.039	0.001	-1.357	0.002	-1.102	0.002	-1.366
COL17A1	0	-1.528	0	-3.319	0.003	-1.595	0	-3.348
CRABP2	0.004	-1.453	0	-3.71	0.022	-1.516	0.004	-3.733
CRYAB	0	-1.105	0	-1.491	0.001	-1.151	0	-1.497
CSPG4	0	-1.714	0.002	-1.193	0	-1.773	0.002	-1.205
CSRP1	0	-1.107	0.002	-1.253	0.003	-1.158	0.002	-1.266
CTF1	0	-1.247	0	-2.125	0	-1.313	0.001	-2.144
CYP27A1	0	-1.599	0.007	-1.469	0	-1.663	0.008	-1.485
DES	0	-1.868	0.001	-1.568	0.001	-1.929	0.001	-1.585
EFEMP2	0	-1.495	0.004	-1.135	0	-1.556	0.009	-1.147
EFS	0	-1.248	0	-1.915	0	-1.314	0	-1.924
FGF11	0.037	-1.069	0.002	-1.778	0.038	-1.139	0.002	-1.799
FOXF1	0	-1.208	0.001	-1.466	0.001	-1.268	0.001	-1.473
GNAZ	0	-1.598	0.001	-1.321	0	-1.661	0.001	-1.335
GPX3	0	-1.579	0.011	-2.04	0.01	-1.645	0.002	-2.055
GSTP1	0	-1.343	0	-1.943	0	-1.41	0	-1.952
HBA1	0	-2.518	0.011	-1.358	0	-2.583	0.004	-1.364
HBB	0.001	-1.575	0.006	-1.993	0	-1.63	0.005	-2.006
HSPA2	0.001	-1.372	0.001	-1.409	0	-1.431	0.001	-1.418
HSPB2	0	-1.495	0.005	-1.219	0	-1.558	0.004	-1.232
HSPB8	0.001	-1.161	0	-1.709	0.018	-1.222	0	-1.715
ID1	0	-1.804	0	-2.765	0.014	-1.871	0.002	-2.782
ITGA3	0	-1.23	0	-1.533	0.001	-1.295	0	-1.545
ITGB4	0	-1.805	0	-2.446	0.009	-1.87	0	-2.46
ITIH5	0	-1.31	0.009	-1.02	0.005	-1.37	0.005	-1.131
KRT15	0.002	-1.044	0	-2.785	0.032	-1.11	0	-2.8
KRT5	0	-1.708	0	-3.324	0.015	-1.776	0	-3.339
KRT7	0.004	-1.47	0	-3.311	0.019	-1.534	0	-3.329
LAMB3	0.001	-1.486	0	-2.838	0.034	-1.551	0	-2.851
MCAM	0	-1.5	0.002	-1.191	0	-1.558	0.004	-1.203
MPP2	0	-1.369	0.013	-1.176	0	-1.425	0.004	-1.187
MT1E	0.001	-1.617	0.011	-1.34	0.039	-1.678	0.004	-1.35
MYH11	0	-1.547	0.014	-1.069	0.003	-1.607	0.006	-1.083
MYL9	0	-1.554	0.001	-1.485	0	-1.613	0	-1.498
NBL1	0	-1.359	0	-1.658	0.006	-1.42	0.006	-1.667
NDE1	0	-1.448	0.008	-1.159	0.003	-1.509	0.003	-1.173
NGFR	0	-1.609	0.006	-1.762	0.006	-1.674	0.003	-1.781
NOG	0.005	-2.268	0.007	-1.458	0.04	-2.362	0.01	-1.486
NRTN	0.008	-1.526	0.001	-1.534	0.016	-1.608	0.003	-1.563
NTF4	0.011	-1.33	0.001	-2.136	0.001	-1.404	0	-2.178
OXER1	0	-1.763	0.016	-1.272	0	-1.832	0.006	-1.295
PDE4A	0	-1.14	0.005	-1.185	0.001	-1.194	0.005	-1.186
PHLDA3	0	-1.214	0.001	-1.462	0	-1.274	0.003	-1.471
PLCD3	0	-1.443	0.001	-1.386	0	-1.507	0.001	-1.396
PTRF	0	-1.488	0.001	-1.409	0	-1.549	0	-1.418
PYCARD	0	-1.643	0	-1.852	0.021	-1.71	0.003	-1.865
QSOX1	0	-1.175	0.012	-1.043	0.007	-1.239	0.008	-1.047
RASD2	0	-1.162	0.016	-1.173	0.001	-1.221	0.006	-1.186
RHOB	0	-1.24	0	-1.451	0	-1.302	0	-1.46
RND2	0	-1.482	0	-2.038	0	-1.549	0	-2.057
RPRM	0.002	-1.279	0	-1.837	0.001	-1.341	0	-1.86
S100A16	0.001	-1.189	0	-2.396	0.025	-1.255	0	-2.409
SCGB3A1	0.005	-1.815	0	-3.09	0.013	-1.898	0.004	-3.195
SCN2B	0.003	-1.532	0.006	-1.665	0.036	-1.604	0.001	-1.683
SERPINA5	0.006	-1.568	0.021	-1.411	0.017	-1.631	0.008	-1.419
SFN	0	-1.568	0	-2.096	0.032	-1.635	0	-2.103
SGCA	0	-1.8	0.008	-1.247	0	-1.861	0.006	-1.264
SLC2A4	0	-1.494	0.009	-1.163	0.002	-1.552	0.006	-1.174
SLC4A11	0	-1.51	0	-1.712	0	-1.565	0.001	-1.661
SNCG	0	-2.436	0	-1.846	0	-2.498	0	-1.861
TAGLN	0	-1.303	0.005	-1.279	0	-1.362	0.002	-1.295
TGFB1I1	0	-1.637	0.005	-1.297	0	-1.693	0.004	-1.313
TINAGL1	0	-1.614	0.007	-1.158	0	-1.629	0.009	-1.134
TRIM29	0.001	-1.384	0	-3.17	0.019	-1.451	0	-3.186
WFDC1	0.001	-1.135	0.009	-1.102	0.015	-1.196	0.01	-1.114
WNT3A	0.001	-1.495	0.001	-2.033	0	-1.568	0.001	-2.065
WNT6	0.007	-1.406	0	-2.026	0.011	-1.476	0	-2.058
ZNF219	0	-1.321	0.002	-1.118	0	-1.345	0.007	-1.132
ACHE	0.00658816	-1.16713	0.038	-1.37637	0.0465463	-1.23331	0.0120518	-1.39514
ADRA2C	3.97844e-07	-1.83939	0.00481	-2.28471	4.858e-07	-1.90138	0.0328085	-2.31179
ALDH3A1	2.64601e-05	-2.26088	0.002	-2.66681	0.00012571	-2.19849	0.0277079	-2.72567
ASB2	1.47925e-05	-1.53775	0.01082	-1.03723	0.00307325	-1.59697	0.0108328	-1.04856
CACNA1H	4.10055e-05	-1.48648	0.00978	-1.13175	0.00189604	-1.54763	0.0108125	-1.14766
CCK	0.00819742	-1.47131	0.00103	-2.82992	0.0485327	-1.53619	0.0256077	-2.84336
CD40	0.000346973	-1.01573	0.01088	-1.08125	0.00249465	-1.07952	0.0110296	-1.09556
CENPB	1.32126e-05	-1.06761	0.00602	-1.09708	0.00125167	-1.13025	0.0120358	-1.1051
CKM	0.00151166	-1.4021	0.00775	-1.79357	0.00411009	-1.46884	0.0472943	-1.7924
COX7A1	5.75661e-06	-1.48254	0.01096	-1.1616	2.08419e-05	-1.54551	0.0259309	-1.16779
DLK2	1.32846e-05	-1.59362	0.00404	-2.37187	2.12709e-05	-1.57372	0.0222228	-2.14811
DOK4	0.000513747	-1.17244	0.00296	-1.10323	0.00317423	-1.23624	0.0113447	-1.11385
GAL3ST3	0.00752808	-1.93576	0.00834	-1.86878	0.0452223	-1.99772	0.0186891	-1.90351
GAS1	0.000937917	-1.30572	0.00337	-2.19372	0.0109486	-1.37313	0.0405705	-2.2173
GAS6	2.85767e-05	-1.18679	0.01363	-1.07976	0.000393287	-1.2445	0.0166471	-1.10851
GDF5	0.00901485	-1.22264	0.01187	-1.81024	0.0110813	-1.2771	0.0221428	-1.88361
GNA11	7.79044e-06	-1.08058	0.0065	-1.0234	0.00103398	-1.14217	0.0145609	-1.03005
GPR123	0.00508377	-1.63921	0.02342	-2.19935	0.0291513	-1.54274	0.0130432	-2.99175
HIC1	6.38823e-05	-1.52613	0.01543	-1.08357	2.19619e-05	-1.57109	0.0111266	-1.09054
IFI27	0.000851652	-1.10766	0.02469	-1.07073	0.00239092	-1.15176	0.0424587	-1.08187
ISYNA1	1.0939e-05	-1.40386	0.00192	-1.43771	9.71852e-05	-1.39953	0.0226342	-1.46763
JAG2	3.44849e-08	-1.50215	0.00236	-1.38582	9.60104e-06	-1.56734	0.0104834	-1.4016
KLF2	0.00136428	-1.22091	0.01777	-1.07103	0.00162052	-1.28138	0.0428486	-1.07895
MPZ	5.2597e-05	-1.90914	0.03634	-1.27354	0.0114879	-1.97291	0.0245022	-1.28395
NPR1	0.000210087	-1.33144	0.01338	-1.05789	0.000438491	-1.39697	0.0482363	-1.08134
NTN1	0.000171468	-1.16857	0.01852	-1.00893	0.000841309	-1.23433	0.0143111	-1.01827
OLFML2A	0.000495668	-1.29212	0.04755	-1.38867	0.0101823	-1.35692	0.0353359	-1.40165
PHLDA2	0.000180629	-1.85015	0.00423	-1.46126	0.0259481	-1.92096	0.0102851	-1.46042
POMC	0.00220322	-1.80082	0.00725	-1.64147	0.0125519	-1.9122	0.0424837	-1.67872
PRODH	0.00481791	-1.26065	0.00584	-1.50594	0.0229375	-1.32936	0.0138517	-1.51706
PTGIS	0.000527595	-1.27892	0.02261	-1.0487	0.023243	-1.33721	0.0233553	-1.05786
PTX3	0.00110376	-2.07075	0.04427	-1.74982	0.0151457	-2.14688	0.0370504	-1.81011
RASL12	0.000320714	-1.05993	0.01423	-1.008	0.00259544	-1.11886	0.011169	-1.01756
RIN1	0.0021277	-1.33049	0.01252	-1.2746	0.00241326	-1.39849	0.0208027	-1.29688
RRAS	2.48603e-08	-1.46625	0.01146	-1.0813	1.6291e-05	-1.52886	0.0349923	-1.09493
S100A6	3.20703e-05	-1.22919	0.00075	-1.55444	0.000609538	-1.2913	0.0102485	-1.56686
S1PR5	0.0244148	-1.18964	0.00019	-2.42574	0.010451	-1.26712	0.0174404	-2.44181
SAP25	0.014214	-1.01571	0.03365	1.28486	0.0122478	-1.08146	0.016162	1.26829
SELM	5.98621e-07	-1.36728	0.00049	-1.83578	5.50609e-05	-1.43087	0.0358731	-1.85421
SOD3	1.53601e-06	-1.36789	0.03985	-1.56059	4.85035e-05	-1.42979	0.0238397	-1.57143
TLE2	0.000803293	-1.10912	0.00783	-1.03115	0.0010177	-1.17325	0.0173548	-1.07261
VAMP5	0.000308651	-1.00429	0.01732	-1.07604	0.00287334	-1.06733	0.0352601	-1.08996
WWOX	0.0213843	-1.02993	0.01621	-1.05327	0.0334626	-1.1131	0.0442909	-1.0557
DEPDC1B	0.01	1.699	0	2.434	0.04	1.693	0	2.444
TOX3	0.000462902	1.90635	0.01071	1.3969	0.00899415	1.8582	0.012858	1.39875
BEND4	3.59201e-05	1.65212	0.00615	2.04429	5.31546e-06	1.58686	0.0390477	2.04348
EDRF1	2.25434e-07	1.46697	0.0035	1.02954	6.1526e-05	1.40636	0.0106566	1.01703
MCOLN3	0.00191767	1.2792	0.00047	2.11656	0.0108437	1.22722	0.0233188	2.12405
NAALADL2	2.52422e-05	1.54585	0.00647	2.24683	4.7361e-05	1.4859	0.0117467	2.2331
ONECUT2	1.5353e-05	2.928	0.00407	1.87033	3.12218e-06	2.89015	0.0155999	1.88881
ADAM7	2.47533e-05	3.69723	1.69588e-07	5.85079	0.00367295	3.71006	0.0346188	5.86806
ADARB2	0.000736647	1.7221	1.07828e-05	2.87882	0.0028139	1.66457	0.0201774	2.86568
ADAM21	0	2.96	0.007	2.019	0.006	2.97	0.006	2.084
BICD1	0	1.944	0	2.031	0.003	1.883	0	2.022
CCSER1	0	1.289	0.021	1.584	0.002	1.226	0	1.565
CGREF1	0.007	1.132	0.035	1.182	0.003	1.539	0.004	1.445
CHN2	0	1.464	0.007	1.957	0.004	1.408	0	1.947
DNAH14	0	1.125	0	1.902	0.009	1.251	0	1.994
DOCK7	0.001	1.346	0.006	1.067	0.004	1.288	0.015	1.058
GABRB3	0	1.291	0.005	1.184	0.003	1.719	0	2.224
GDPD1	0.003	1.52	0	1.847	0.007	1.523	0.04	1.019
LUZP2	0	3.289	0	2.931	0	3.233	0	2.921
MCTP2	0.003	1.086	0.002	1.246	0.008	1.024	0.004	1.236
MPP6	0.005	1.117	0.002	1.958	0.016	1.058	0	1.943
MYRIP	0.002	1.029	0.003	2.059	0.005	1.22	0.001	1.376
NETO2	0	2.212	0.006	1.231	0.004	2.159	0.008	1.232
PPEF1	0.008	1.277	0.001	1.883	0.044	1.222	0	1.864
RMI1	0.002	1.104	0.03	1.301	0.01	1.043	0.002	1.295
SLC45A2	0	3.559	0	5.31	0.005	3.53	0	5.335
STIL	0.002	1.155	0	1.412	0.005	1.094	0.001	1.409
TMEM144	0.001	1.149	0.024	1.354	0.006	1.089	0.001	1.34
TMTC4	0	1.327	0.002	1.082	0.001	1.266	0.006	1.076
ZNF124	0.001	1.24	0	1.556	0.036	1.348	0	1.663
ZNF85	0.027	1.068	0.011	1.055	0.008	1.371	0.009	1.116
ZSCAN23	0.014	1.136	0.03	1.284	0.045	1.079	0.006	1.279
P2RX6	0.00102536	-1.58724	0.00848	-1.49699	0.00216126	-1.66456	0.0145636	-1.53795
C1orf145	0.00868187	-1.12027	0.02257	-1.26966	0.00599272	-1.1896	0.0213909	-1.2948
PHYHIP	0.00275384	-1.2435	0.02293	-1.60529	0.00239128	-1.30852	0.0406327	-1.63033
PLEKHF1	0.000772738	-1.05685	0.0088	-1.04903	0.00287518	-1.11895	0.0198164	-1.05937
PYGM	1.37785e-05	-1.68282	0.01232	-1.13246	0.0057731	-1.74228	0.0118729	-1.1507
QPRT	0.00181134	-1.53133	0.0124	-1.03352	0.024735	-1.59668	0.0111163	-1.0411
VWA1	7.14906e-06	-1.45799	0.00802	-1.14549	1.46004e-05	-1.51562	0.0100749	-1.1567
WFIKKN2	0.00332865	-1.78969	0.01123	-1.52947	0.0186391	-1.86189	0.0135321	-1.57181
SUSD2	0.00276745	-1.25997	0.0104	-1.20701	0.00553518	-1.32318	0.023586	-1.22197
SLC8A2	0.00214919	-1.87638	0.04097	-1.01927	0.0464327	-1.94404	0.0328985	-1.03411
RHBDL3	0.00573052	-1.4144	0.02009	-1.08906	0.0153813	-1.48638	0.0192629	-1.10739
MICALL1	2.76684e-07	-1.31825	0.00245	-1.02305	6.7873e-05	-1.37976	0.0102846	-1.03108
KCNIP3	6.34737e-05	-1.43002	0.01317	-1.15872	8.90492e-05	-1.49409	0.0105997	-1.17725
KCTD17	0.000131864	-1.35035	0.00729	-1.08621	0.000163632	-1.41524	0.0156531	-1.1036
N4BP3	0.00117837	-1.19189	0.04943	-1.28195	0.00144864	-1.25565	0.0231505	-1.29779
NKPD1	0.00558914	-1.26867	0.01934	-1.13825	0.00183691	-1.33814	0.0460519	-1.16221
NKX2-8	0.00351938	-2.5761	0.00293	-2.41394	0.0217329	-2.48073	0.0427197	-2.66901
IGSF1	0.00330479	-1.47109	0.04963	-1.56488	0.00947868	-1.53796	0.0136333	-1.58443
ISM2	0.0114992	-1.2316	0.01114	-1.3046	0.014547	-1.29627	0.0158959	-1.34028
HRASLS5	0.0304026	-1.13526	0.04082	-1.01958	0.0326664	-1.20012	0.0472291	-1.03882
HAPLN2	0.000368992	-1.62278	0.01441	-1.26052	0.00133204	-1.68677	0.0185325	-1.28121
EFNB1	9.91178e-06	-1.29941	0.01184	-1.75247	0.00016476	-1.36449	0.0315014	-1.77012
DCHS2	0.00499775	-2.66469	0.00115	-3.22085	0.00694001	-2.65507	0.0212665	-3.74127
CDH22	7.79833e-07	-1.80114	0.04221	-1.21433	1.62941e-06	-1.87035	0.0204725	-1.24234
CEND1	7.51932e-05	-1.98426	0.01552	-1.40286	0.000420005	-2.06501	0.0444085	-1.43279
CAPN8	2.4334e-05	-1.61756	0.01303	-1.59228	0.000749855	-1.67689	0.036945	-1.60275
ARHGAP27	0.00279473	-1.26253	0.00718	-1.56115	0.00304897	-1.33787	0.0272568	-1.59775
ARL4D	0.000412966	-1.41744	4.67119e-06	-2.35748	0.00564467	-1.48515	0.0189342	-2.37035
AIFM3	0.00241774	-1.32592	0.00762	-1.53647	0.00185402	-1.37523	0.0224712	-1.5732
ADRA2B	0.0129031	-1.40602	0.02315	-1.29434	0.0370387	-1.48427	0.0190753	-1.31364
AHNAK2	0	-1.424	0.003	-1.27	0.004	-1.483	0.002	-1.287
AQP5	0.003	-2.023	0.019	-1.601	0.01	-2.112	0.009	-1.625
ARHGAP23	0	-1.417	0	-1.553	0.002	-1.481	0	-1.565
ATAD3C	0.007	-1.129	0	-2.134	0.005	-1.194	0	-2.155
ATCAY	0	-1.65	0.011	-1.261	0.006	-1.711	0.005	-1.272
ATP1A2	0	-1.412	0.002	-1.415	0.009	-1.472	0	-1.422
ATP8A1	0	1.327	0.038	1.448	0.006	1.26	0	1.435
B3GNT7	0.009	-1.145	0.001	-1.45	0.004	-1.206	0.001	-1.46
B3GNT8	0.012	-1.127	0.002	-1.686	0.009	-1.2	0.001	-1.7
B4GALNT1	0	-1.799	0.01	-1.392	0	-1.644	0.009	-1.243
BNIPL	0.013	-1.101	0.003	-1.548	0.034	-1.172	0.004	-1.56
C22orf23	0	-1.089	0.003	-1.124	0.001	-1.15	0.008	-1.135
CCDC8	0.001	-1.115	0.001	-1.449	0.002	-1.179	0	-1.459
CD248	0	-1.381	0.008	-1.27	0.001	-1.441	0.004	-1.281
CHST2	0	-1.94	0.005	-1.829	0.001	-2.005	0.001	-1.845
CIB2	0.001	-1.131	0	-1.666	0.01	-1.199	0	-1.666
CITED4	0	-1.353	0	-2.332	0	-1.416	0	-2.348
CLIC3	0	-1.632	0.008	-1.865	0.001	-1.716	0.01	-1.908
CNFN	0.013	-1.16	0.003	-1.392	0.012	-1.241	0.008	-1.411
CPNE6	0	-2.668	0.003	-2.182	0.029	-2.726	0.001	-2.211
CPXM1	0	-1.534	0.01	-1.682	0	-1.598	0	-1.699
CYP2S1	0.002	-1.561	0	-1.884	0.025	-1.634	0.007	-1.901
EFHD2	0	-1.118	0.001	-1.301	0.002	-1.182	0.003	-1.309
EHD2	0	-1.612	0.003	-1.243	0	-1.672	0.002	-1.25
EMILIN1	0	-1.494	0.015	-1.115	0	-1.55	0.005	-1.127
ETNK2	0.001	-1.012	0	-1.836	0.003	-1.077	0	-1.852
FAM124A	0	-1.085	0	-1.581	0.001	-1.151	0	-1.595
FAM46B	0	-1.642	0	-1.85	0.001	-1.702	0	-1.864
FBXO17	0.001	-1.067	0.001	-1.583	0.002	-1.132	0.001	-1.413
FBXO2	0.004	-1.436	0	-2.513	0.035	-1.508	0.003	-2.536
GGT6	0.002	-1.437	0	-3.465	0.002	-1.505	0	-3.489
GJC2	0	-1.527	0.002	-1.613	0.001	-1.595	0.002	-1.647
GLIS2	0	-1.19	0.006	-1.233	0	-1.251	0.003	-1.246
GPER1	0.007	-1.308	0.004	-1.853	0.04	-1.337	0	-1.868
GRHL3	0.009	-1.156	0.006	-1.348	0.002	-1.199	0.008	-1.373
HSPB7	0	-1.253	0.003	-1.331	0.012	-1.313	0.002	-1.339
ITM2C	0	-1.36	0.001	-1.287	0.002	-1.424	0.001	-1.286
JPH2	0	-1.677	0.006	-1.669	0.002	-1.694	0.001	-1.237
JPH4	0	-1.854	0.007	-1.325	0.021	-1.914	0.003	-1.337
LEPREL2	0	-1.2	0.003	-1.343	0	-1.264	0.006	-1.358
LGALS3BP	0	-1.084	0	-1.774	0.001	-1.147	0	-1.779
LIMS2	0	-1.813	0.01	-1.13	0	-1.83	0.012	-1.054
LMOD1	0	-1.337	0.024	-1.013	0.008	-1.397	0.008	-1.025
MGAT3	0.009	-1.398	0.002	-1.763	0.049	-1.269	0.025	-1.234
MRGPRF	0	-1.416	0.004	-1.303	0.001	-1.474	0.002	-1.311
MYADM	0	-1.059	0.001	-1.226	0.001	-1.111	0.002	-1.224
NMUR1	0	-1.89	0.014	-1.495	0.008	-1.959	0.003	-1.516
NPPC	0.024	-1.86	0	-4.217	0.032	-1.948	0	-4.26
OXCT2	0.012	-1.148	0.001	-1.505	0.011	-1.222	0.007	-1.538
PLIN4	0	-1.98	0.011	-1.196	0	-2.04	0.005	-1.208
PNMA1	0	-1.126	0.002	-1.251	0.007	-1.185	0.001	-1.257
PPP1R14A	0	-1.642	0	-1.568	0.001	-1.705	0.002	-1.585
PRIMA1	0.004	-1.175	0	-1.861	0.006	-1.24	0	-1.883
PTPRU	0.001	-1.064	0.003	-1.134	0.001	-1.129	0.009	-1.14
RBM38	0	-1.251	0	-1.399	0	-1.312	0.001	-1.408
RGMA	0	-1.294	0.004	-1.374	0	-1.326	0.005	-1.298
RTDR1	0	-1.569	0.001	-1.341	0	-1.631	0.001	-1.356
RTN2	0	-1.203	0.004	-1.258	0.002	-1.173	0.01	-1.17
SCARA5	0	-1.919	0.002	-2.182	0.006	-1.986	0.006	-2.201
SLC16A5	0.006	-1.25	0	-2.074	0.017	-1.317	0	-2.087
SLC22A17	0	-1.299	0	-1.871	0.01	-1.338	0	-1.864
SLC52A1	0.021	-1.161	0	-2.367	0.015	-1.236	0.003	-2.432
STAC2	0.002	-1.37	0	-2.605	0	-1.431	0.001	-2.634
SYNM	0.001	-1.18	0.001	-1.396	0.013	-1.24	0	-1.406
TNS1	0.001	-1.241	0.009	-1.124	0.021	-1.301	0.003	-1.135
TRIM47	0	-1.57	0.002	-1.189	0.016	-1.633	0.004	-1.193
TUBA4A	0	-1.419	0	-1.809	0	-1.485	0	-1.817
ZNF488	0.019	-1.376	0	-3.685	0.036	-1.458	0	-3.836
KIAA0087	3.51869e-06	3.67611	0.00417	2.29903	9.25915e-05	3.66549	0.028205	2.44087
CCDC110	0.00481856	1.55367	0.02353	1.42641	0.00253722	1.49244	0.0116767	1.41632
LPPR1	0.00125272	2.39736	0.03586	1.36051	0.00799993	2.34262	0.0286328	1.34602
SLCO1B7	0.00182702	3.3961	0.00229	1.7909	0.0407481	3.42037	0.0128131	1.79808
PHGR1	0.00170742	2.87406	0.01776	2.00654	0.029754	2.8358	0.0394974	2.02174
ZFP69B	0.00106232	1.78827	0.00833	1.2945	0.00668432	1.74034	0.0287309	1.31238
ZNF737	0.000238933	1.40463	0.00017	1.75425	0.00815709	1.34462	0.0131855	1.75243
TRIM36	0.000596492	1.23162	0.04816	1.3826	0.0124487	1.1693	0.0134866	1.37868
ARHGEF26	0	1.332	0.01	1.765	0	1.278	0	1.765
ARHGEF38	0	1.492	0.005	1.937	0	1.789	0	1.889
C1orf194	0.009	1.165	0	2.483	0.039	1.111	0	2.528
CCDC112	0	1.492	0.046	1.215	0	1.615	0.001	1.194
CCDC138	0	1.789	0.006	1.054	0	1.732	0.006	1.034
IQCH	0	1.14	0.002	1.064	0.006	1.08	0.007	1.053
LCORL	0.002	1.062	0.042	1.298	0.011	1.051	0.001	1.26
LEKR1	0.008	1.214	0.034	1.191	0.027	1.161	0.004	1.177
LRRC63	0.022	1.101	0	2.194	0.02	1.037	0	2.188
LRRIQ1	0.004	1.191	0	1.929	0.01	1.129	0.001	1.917
MCMDC2	0.005	1.113	0.026	1.368	0.015	1.056	0	1.345
NEK5	0	2.497	0	2.037	0	2.444	0	2.033
NSUN7	0.001	1.119	0.019	1.585	0.002	1.056	0	1.579
OR51A7	0	4.036	0	4.196	0.022	4.505	0	4.407
PLAC8L1	0.008	1.084	0.001	1.935	0.021	1.029	0	1.93
SLC38A11	0	2.746	0.001	1.68	0.001	2.689	0.001	1.662
XYLB	0.001	1.14	0.006	1.557	0.004	1.081	0	1.545
ZNF782	0.004	1.059	0.031	1.353	0.018	1	0.001	1.334
LOC100507462	0.008	1.182	0	2.163	0.019	1.121	0	2.14423
ANKRD65	0	-1.51	0	-1.693	0.001	-1.576	0	-1.707
C15orf39	0	-1.17	0.002	-1.107	0.001	-1.233	0.005	-1.113
C15orf59	0	-1.503	0	-1.782	0	-1.572	0.006	-1.805
FAM151A	0.017	-1.12	0.002	-1.428	0.005	-1.186	0.009	-1.453
IL17RE	0.003	-1.115	0.021	-1.476	0.003	-1.18	0.005	-1.499
KCTD14	0.004	-1.209	0	-2.121	0.011	-1.251	0	-1.812
KIAA1161	0	-1.498	0.049	-1.228	0	-1.559	0.003	-1.239
LGI3	0.001	-2.123	0.032	-1.545	0.015	-2.19	0.007	-1.562
MINOS1-NBL1	0.001	-1.117	0.003	-1.258	0.006	-1.182	0.004	-1.265
NARR	0	-1.329	0.023	-1.24	0	-1.394	0.007	-1.255
NAT8L	0	-2.018	0.039	-1.323	0	-2.078	0.007	-1.343
NCKAP5L	0	-1.011	0.007	-1.179	0.002	-1.075	0.005	-1.193
SYT8	0.001	-1.789	0	-2.73	0.003	-1.893	0.01	-2.951
TMEM121	0	-1.918	0.002	-1.694	0	-1.994	0.001	-1.716
TMEM246	0.002	-1.357	0.001	-2.627	0	-1.428	0	-2.645
ZNF469	0	-1.411	0.004	-1.426	0	-1.476	0.002	-1.442
SLC35E4	0.0029701	-1.07542	0.00934	-1.08462	0.00685111	-1.14064	0.0255516	-1.10425
TMEM35	0.00298395	-1.21799	0.03794	-1.45573	0.0170179	-1.27756	0.0128659	-1.46819
TNNT3	0.0184891	-1.59085	0.0231	-1.96383	0.0351071	-1.67121	0.0385774	-1.99473
LDLRAD2	2.03246e-07	-1.47599	0.01805	-1.05234	1.13162e-05	-1.53689	0.0315571	-1.06543
KIAA1644	0.000272708	-1.34113	0.01301	-1.17777	0.0265665	-1.40183	0.0131934	-1.18828
HOXB3	9.23081e-05	-1.22841	0.01582	-1.05911	0.000358712	-1.29268	0.0191	-1.06316
EVPLL	0.0199874	-1.20372	0.00083	-2.48352	0.00740329	-1.27983	0.0424769	-2.6453
FAM181B	0.0171433	-1.31943	0.00281	-1.66921	0.027228	-1.40622	0.0144713	-1.68966
FAM212A	0.000915042	-1.45232	0.0014	-2.37891	0.000537496	-1.52788	0.0306645	-2.41213
CLIP3	0.000599248	-1.29569	0.02186	-1.02322	0.0234148	-1.3162	0.0271634	-1.03776
ANKRD53	0.0105916	-1.04145	0.03182	-1.10357	0.0165355	-1.11388	0.0222694	-1.11461
