# Supplementary material for: Integrative Analysis of Normal Long Intergenic Non-Coding RNAs in Prostate Cancer
Source: PLoS One. 2015 May 1;10(5):e0122143. doi: 10.1371/journal.pone.0122143 (PMC4416928; doi:10.1371/journal.pone.0122143)
Supplement: S2 Table — The table lists neighboring genes along with their respective p-value and fold-change in the two datasets. Last three columns lists the RPKM values for these lincRNAs in three prostate celllines. (XLS) [file pone.0122143.s002.xls]

## Sheet: Sheet1
Probe_ID	TCONS_ID	Tissue Specificity	Chr	Start	End	DESeq				EdgeR				RPKM			RPKM Prostate Normal 70	FPKM_Prostate_BroadInstitute 87	Neighboring Gene	Start	End	Strand	Distance between Gene and TCONS	Mapping onto	DESeq				EdgeR
						5 Sample		Chinese Sample		5 Sample		Chinese Sample													5 Sample		Chinese Sample		5 Sample		Chinese Sample
						pvalue	foldchange	pvalue	foldchange	pvalue	foldchange	pvalue	foldchange	PC3	LNCaP	VCaP									pvalue	foldchange	pvalue	foldchange	pvalue	foldchange	pvalue	foldchange
XLOC_000892	TCONS_00000018	Thyroid	chr1	84830647	84863576	0.0177838	1.07177	0.000936228	2.11839	0.00605093	1.09976	0.000140737	1.94483	0.186426	1.10316	0.113244	0.0540671	0.067282	DNASE2B	84864215	84880691	+	639	UOX, non-coding RNA.	0.00786876	1.89691	0.346647	0.734967	0.10068	1.83841	0.217075	0.717785
XLOC_000388	TCONS_00000298		chr1	147494089	147498172	0.000632876	1.87257	0.000486104	2.50169	0.000153533	1.89707	2.53617e-05	2.26487	0.186426	0.028286	0	0	0	GPR89B	147400506	147465025	+	97666		0.042542	0.865246	0.0126333	0.896482	0.115268	0.813406	0.0422492	0.88747
	TCONS_00000299		chr1	147496675	147498172	0.0304846	1.43234	0.0349217	1.77685	0.0294516	1.46009	0.021871	1.51063	0	0	0	0	0
XLOC_000509	TCONS_00000362		chr1	193648023	193696313	0.0205834	0.918851	0.0172516	1.48723	0.00318117	0.953528	0.0254719	1.28099	0	0.198002	0.0943703	0.0811006	0	CDC73	193091088	193223942	+	605225		0.366969	0.24886	0.796039	0.0902016	0.578453	0.185251	0.915531	0.0793342
XLOC_000550	TCONS_00000383	Testes	chr1	211859863	211863445	0.00573577	1.36756	0.0229204	1.54911	0.00161258	1.379	0.0116462	1.32414	0	0	0.0188741	0	0	NEK2	211831599	211848972	-	14473		0.0960127	1.15743	0.86631	0.0893019	0.26742	1.15309	0.998263	0.106491
XLOC_000566	TCONS_00001278		chr1	219391857	219467786	0.0304974	0.829835	0.00927465	1.96092	0.00698849	0.850738	0.000273874	1.73218	5.96564	2.37603	0.736088	2.52764	4.9017	LYPLAL1	219347192	219386207	+	120594		0.0172174	0.833763	0.0524347	0.714212	0.0812968	0.770904	0.0544879	0.699756
	TCONS_00002232		chr1	219391857	219419234	0.0104512	1.16442	0.00468469	1.7302	0.000852891	1.18658	0.000802472	1.51088	2.60997	1.27287	0.452977	1.17596	4.9017					72042
XLOC_000567	TCONS_00001281	Prostate	chr1	219616119	219618818	0.0103545	1.74609	0.0105885	1.60245	0.00147471	1.71208	0.00668349	1.38711	0	0.028286	0	1.28409	1.8948	SLC30A10	219858769	220131989	-	239951		0.385702	0.793781	0.55794	0.471857	0.545335	0.735138	0.406245	0.398982
XLOC_000711	TCONS_00001394	Testes	chr1	14717544	14746458	0.0415605	1.06267	9.49694e-05	2.42872	0.0147183	1.09693	6.17956e-06	2.23796	0	0.169716	0.0754962	2.28433	0.39094	KAZN	14925213	15394651	+	178755		0.296185	-0.303573	0.820997	-0.0882578	0.272832	-0.364781	0.798922	-0.0933578
XLOC_000734	TCONS_00001416		chr1	23608314	23610576	0.0131935	1.23793	0.0254026	1.42215	0.00147841	1.28184	0.00473854	1.29793	0.932132	0.0848581	0.0566222	1.36519	2.6545	HNRNPR	23636276	23638386	-	25700	LINC01355	0.127585	0.344555	0.789959	-0.0956162	0.42397	0.281768	0.66871	-0.100701
XLOC_001313	TCONS_00004663	Thyroid	chr2	1556216	1558473	0.0013962	2.53945	0.000136714	2.69049	0.00035266	2.51527	2.16338e-05	2.52632	0	0	0	0.189235	0	TPO	1377995	1546499	+	180478		4.94056e-05	2.36988	9.63605e-10	3.55844	0.00169133	2.31179	2.95598e-08	3.55552
	TCONS_00004664	Thyroid	chr2	1556216	1558473	1.1854e-05	3.00528	0.000136714	2.69049	6.23626e-07	2.99658	2.16632e-05	2.52632	0	0	0	0.283852	0
	TCONS_00004665	Thyroid	chr2	1556216	1558473	4.20667e-05	3.25378	0.000136714	2.69049	3.27823e-07	3.26659	2.16668e-05	2.52632	0	0	0	0.162201	0
	TCONS_00004666	Thyroid	chr2	1556216	1558473	4.06217e-06	2.66495	0.000136714	2.69049	1.48917e-06	2.6645	2.16444e-05	2.52632	0	0	0	0.0946174	0
XLOC_001314	TCONS_00004668	Thyroid	chr2	1562697	1567389	0.00292989	1.73308	3.34255e-05	3.1979	9.61714e-05	1.74735	1.84087e-07	2.93126	0.372853	0.0565721	0.0377481	0.324403	0					189394
	TCONS_00004669	Thyroid	chr2	1562697	1567389	0.0040442	1.99323	3.34255e-05	3.1979	5.25372e-05	1.99077	1.83766e-07	2.93125	0.372853	0.0565721	0.0377481	0.405503	0
XLOC_001315	TCONS_00002796		chr2	1576325	1584083	0.00190941	2.15567	4.35445e-05	2.65946	6.74276e-05	2.16805	1.20826e-05	2.48047	0.932132	0.424291	0.301985	0.0811006	0					206088
XLOC_001317	TCONS_00004671	Testes	chr2	1754992	1757189	0.0194547	0.878159	0.0182103	1.61589	0.0177187	0.893286	0.0159554	1.52114	0	0.0848581	0.226489	0.0811006	0.078332	PXDN	1635659	1748291	-	121530		0.718431	0.119762	0.976378	0.0117209	0.796203	0.0601845	0.963831	0.0074064
XLOC_001504	TCONS_00003717	Testes	chr2	65958842	65982022	0.0209379	1.1793	0.0207129	1.86884	0.0107602	1.2211	0.00819468	1.60896	0	0.028286	0.0188741	0.0811006	0	SPRED2	65537985	65659656	-	444037		0.638589	-0.135235	0.99188	-0.0041697	0.572613	-0.200374	0.905912	-0.00660491
XLOC_001738	TCONS_00003042		chr2	166651360	166666520	0.0279725	0.997679	0.00909128	1.60791	0.00334989	1.04964	0.00240278	1.49137	0.186426	0.424291	0.69834	0.0811006	0	GALNT3	166604313	166650803	-	62207		0.000661157	1.08078	0.0367075	0.928029	0.00469133	1.01324	0.051777	0.929955
XLOC_001775	TCONS_00004960		chr2	181940168	181941195	0.0401728	1.71092	0.00165622	2.30702	0.00662036	1.65558	0.000367964	2.0807	0	0.028286	0	0.0675839	1.989	UBE2E3	181845112	181928150	+	96083		0.000251095	1.04971	0.766757	0.128896	0.00642536	0.986147	0.528164	0.120823
XLOC_001823	TCONS_00004000	Thyroid	chr2	207790672	207798146	0.0161958	1.55261	1.95387e-05	2.73148	0.00658303	1.56681	8.15895e-07	2.56373	0	0	0.0188741	0.0675839	2.5412	CPO	207804278	207834198	+	6132		0.320877	0.410297	9.14957e-05	2.04464	0.514306	0.348544	2.53149e-05	2.03375
	TCONS_00004985	Thyroid	chr2	207746561	207799643	0.0415186	0.781783	0.000452744	2.18712	0.0174968	0.812278	2.01647e-05	2.02421	0.372853	0.198002	0.113244	0.0811006	2.5412					4635
XLOC_001942	TCONS_00003150		chr2	1624281	1629191	0.00116212	2.14922	0.000852711	2.12003	1.2535e-06	2.15753	0.00015272	1.95329	0.186426	0.169716	0	0.121651	0.23186	PXDN	1635659	1748291	-	6468		0.718431	0.119762	0.976378	0.0117209	0.796203	0.0601845	0.963831	0.0074064
XLOC_002377	TCONS_00004484		chr2	165509840	165522523	0.00718513	1.13252	0.0268946	1.42974	0.000802871	1.14751	0.00515891	1.31875	0	0.113144	0.0566222	0.581221	0.15221	COBLL1	165541258	165554810	-	18735		0.00179483	0.868745	0.198115	0.482692	0.0162254	0.804872	0.271394	0.474325
XLOC_002673	TCONS_00006032		chr3	57957603	57970238	0.0454459	-0.897125	0.0182082	-1.74438	0.016052	-0.877348	0.00280828	-1.97055	0.559279	0.198002	0.245363	0.202752	0.56828	FLNB	57994127	58157982	+	23889		0.444907	-0.246136	0.8158	0.172929	0.501962	-0.310759	0.648723	0.165201
XLOC_002925	TCONS_00006312		chr3	174158792	174177240	0.0228906	1.48157	0.0144148	2.18607	0.00726041	1.46271	0.00322374	1.96459	0.745705	2.29117	0.150992	0.0946174	1.872	NLGN1	173116244	174001116	+	1060996	NAALADL2	0.916239	0.0670069	0.15977	1.40481	0.992852	0.000906847	0.325171	1.37922
XLOC_003228	TCONS_00007245	Testes	chr3	124788639	124798378	0.00764813	1.03746	0.000768015	2.16353	0.000985539	1.05715	0.000462986	1.96789	0	0.622293	0.415229	0.0675839	0.067995	SLC12A8	124801480	124839698	-	3102		0.164983	0.435698	0.0841088	1.10229	0.228738	0.370876	0.00372119	1.09653
XLOC_003380	TCONS_00006740	Testes	chr3	193565531	193570323	0.00264346	3.81454	0.0480258	2.38021	3.7159e-06	3.75495	0.000812548	2.18744	0	0.0565721	0.0566222	0.337919	0.082184	OPA1	193310933	193415600	+	259390		0.00133192	0.835736	0.639669	0.296152	0.0361408	0.772876	0.483208	0.286235
XLOC_003406	TCONS_00006773		chr3	197374633	197381275	0.0234478	0.850306	0.0325958	1.35847	0.00172734	0.870373	0.0256405	1.19653	3.35567	4.58234	0.358607	0.121651	0.13167	KIAA0226	197398259	197463773	-	16984		0.918274	0.0234706	0.435603	0.480839	0.90078	-0.0374296	0.22865	0.471694
XLOC_003483	TCONS_00008770		chr4	26859909	26860575	0.0439856	0.951308	0.0022313	1.947	0.0163622	0.964132	0.000444341	1.79469	0	0.990011	0.679466	0.0135168	1.6617	STIM2	26862313	27027003	+	1738		0.443916	0.200441	0.505602	0.420776	0.645058	0.136728	0.267187	0.407498
XLOC_003671	TCONS_00007606		chr4	121560244	121571943	0.0434921	0.948501	0.0401098	1.35391	0.00433052	0.975132	0.032714	1.17321	0.186426	0.198002	0	0.162201	0	PRDM5	121615929	121844013	-	43986		0.45502	0.271597	0.839051	0.131252	0.579036	0.20865	0.61005	0.107485
XLOC_003775	TCONS_00008931		chr4	171147755	171194975	0.0419803	0.790452	0.0119078	1.66843	0.0142125	0.832792	0.00455236	1.47742	0.186426	0.169716	0.0377481	0.824523	6.8496	AADAT	170981373	171011183	-	213602		9.34344e-05	1.29712	0.0132928	1.84877	0.00178738	1.23548	0.0959557	1.84817
XLOC_003776	TCONS_00007680		chr4	171264238	171293462	0.0496024	0.754614	0.028777	1.67519	0.0223371	0.77583	0.0109244	1.47148	0.186426	0.14143	0.0377481	0.0540671	0.26967					312089
XLOC_003862	TCONS_00007710		chr4	3760474	3765117	0.00342571	-1.36445	0.0051677	-1.78525	0.000329698	-1.35692	0.00438646	-1.95434	0	0.198002	0.113244	0.270335	0.4091	ADRA2C	3768296	3770253	+	3179		3.97844e-07	-1.83939	0.00480584	-2.28471	4.858e-07	-1.90138	0.0328085	-2.31179
XLOC_003932	TCONS_00009040		chr4	39540663	39545555	0.00256821	2.51298	0.00799282	2.11725	0.000122157	2.48918	0.00687268	2.00713	0.559279	0.565721	0.5096	0.446053	1.2077	UGDH	39500375	39529218	-	45180	UGDH-AS1	1.09289e-06	1.50516	0.380813	0.632681	5.46349e-05	1.44619	0.249454	0.618636
XLOC_004036	TCONS_00007808		chr4	106461346	106473512	0.000363741	2.24057	0.000353153	2.95652	2.72696e-05	2.21057	1.45113e-06	2.80601	0	0.254574	0.226489	1.70311	0	ARHGEF38	106473777	106552837	+	265		0.000316897	1.49153	0.00508323	1.93741	0.00180414	1.42759	1.13372e-06	1.92777
XLOC_004335	TCONS_00009378		chr5	34048572	34050025	0.00982953	1.28169	0.0475026	1.7482	0.00974178	1.30509	0.0155994	1.57792	0	0.424291	0.0188741	0.337919	0	C1QTNF3	34017963	34043371	-	32062	C1QTNF3-AMACR	0.1012	0.751696	1.95277e-05	4.15141	0.417941	0.693388	0.120108	4.1445
XLOC_004495	TCONS_00010756	Testes	chr5	102005293	102058011	0.0251408	0.922641	0.0246736	1.47297	0.00154139	0.970409	0.010049	1.27842	0	0.254574	0.0754962	0.0811006	0	PAM	102201527	102366808	+	143516	LINC00491	0.856192	-0.0594562	0.749303	0.224052	0.684397	-0.120582	0.498921	0.207476
XLOC_004545	TCONS_00010086	Prostate	chr5	128679235	128729628	0.0300253	1.07237	0.00668281	2.03685	0.00799475	1.13362	0.00439625	1.83131	0	0	0.188741	0.351436	1.663	ADAMTS19	128796103	129074376	+	66475		0.446861	0.621728	1.54794e-05	4.90038	0.651777	0.557536	0.166773	4.88321
XLOC_004752	TCONS_00009617		chr5	21323944	21341484	0.0399625	0.881414	0.000742005	2.37232	0.0124146	0.912382	4.92305e-05	2.17492	0	0.0848581	0.0377481	0.0540671	0	CDH12	21750973	22212878	-	409489		0.148168	0.604757	0.111725	1.04605	0.303732	0.550457	0.00829113	1.03278
XLOC_004860	TCONS_00009688	Thyroid	chr5	68322581	68325992	0.0146085	1.69782	0.008144	1.69755	0.00116708	1.681	0.00272338	1.54685	0.186426	0.480863	0.113244	0.148684	0.28517	SLC30A5	68389776	68400567	+	63784		0.564624	0.215138	0.876914	-0.0916944	0.703314	0.153822	0.863002	-0.102655
XLOC_005126	TCONS_00012391		chr6	2283766	2329541	0.0177682	0.931487	0.00301848	1.85807	0.00234526	0.951694	0.0132103	1.68909	2.79639	3.62061	0.377481	0.432537	3.195	GMDS	1624035	2245868	-	705506	LOC100508120, GMDS-AS1	0.0213911	0.863372	0.0328601	1.6384	0.0938198	0.804443	0.00168412	1.62073
XLOC_005147	TCONS_00011665	Testes	chr6	6659634	6707166	0.0354496	0.829491	0.00223957	1.99936	0.00431929	0.874969	0.000457168	1.8725	2.05069	6.44922	0.150992	0.0811006	0	LY86	6649848	6655216	+	57318		0.909364	0.0683307	0.0906593	1.03644	0.952579	0.00883908	0.01424	1.02496
XLOC_005148	TCONS_00011666	Testes	chr6	6660674	6681604	0.00965899	1.1298	0.00289988	2.02113	0.000709396	1.15198	0.000209409	1.85429	0.186426	0.452577	0.0754962	1.58146	0					31756
XLOC_005214	TCONS_00011747		chr6	26673487	26688018	0.000295429	1.49271	0.00224645	1.95756	1.76943e-06	1.53562	0.00479456	1.80917	0.372853	4.97834	0.905955	0.337919	1.9662	ZNF322	26634611	26659980	-	53407		0.000198128	1.08042	0.618548	0.314103	0.00582967	1.01893	0.457103	0.30473
	TCONS_00011748		chr6	26673985	26680967	0.00100473	1.43987	0.0037282	1.85874	0.000134209	1.47593	0.00609825	1.705	0.372853	2.40431	0.490725	1.37871	1.9662					46356
	TCONS_00011749		chr6	26675092	26687948	0.000375737	1.45785	0.00190103	1.98906	8.53566e-06	1.4934	0.00383645	1.83798	0.186426	4.12976	0.717214	1.23003	1.9662					53337
	TCONS_00011750		chr6	26677159	26688056	0.00188602	1.26825	0.00179712	2.00473	0.000162061	1.31647	0.00336212	1.85755	0.186426	3.36604	0.566222	1.13541	1.9662					53445
	TCONS_00011751		chr6	26680951	26687938	0.00688963	1.16396	0.00147788	2.04588	0.000542497	1.19661	0.00180022	1.89791	0	2.46089	0.396355	1.13541	1.9662					53327
	TCONS_00011752		chr6	26681577	26687968	0.00281039	1.26791	0.00136319	2.05967	0.00103345	1.288	0.00159081	1.9084	0	2.12145	0.358607	0.243302	1.9662					53357
	TCONS_00012442		chr6	26674955	26677930	0.0240897	1.21025	0.00184472	1.97868	0.00340478	1.2217	0.00184807	1.7832	0.186426	1.13144	0.245363	0.783973	1.9662					43319
	TCONS_00012443		chr6	26675224	26688063	0.000347279	1.46271	0.00194288	1.98413	6.38928e-05	1.50103	0.00390034	1.83228	0.186426	4.10148	0.69834	0.500121	1.9662					53452
	TCONS_00012444		chr6	26684503	26688063	0.0459988	0.846854	0.000492715	2.22864	0.0227781	0.872093	0.000301163	2.04864	0	1.07487	0.207615	0.865073	1.9662
XLOC_005216	TCONS_00011754	Testes	chr6	26924878	26936850	0.0031929	1.34227	0.000613828	2.50039	0.00386074	1.3681	9.31044e-05	2.29556	0	0.028286	0.132118	0.148684	0.58697	HIST1H2BJ	27100095	27100575	-	163245	LINC00240	0.12343	1.01446	0.487359	0.588992	0.126541	0.934328	0.489392	0.599199
XLOC_005332	TCONS_00011845	Testes	chr6	58182219	58187271	0.00141174	1.25043	0.00593796	1.76206	2.15975e-05	1.27899	0.00577366	1.596	0	0.961725	0.132118	1.25706	0.34421	PRIM2	57182422	57191161	+	1004849		0.0548325	1.10606	0.025462	1.88155	0.266873	1.03656	0.0869603	1.87036
XLOC_005458	TCONS_00011946		chr6	126380776	126400068	0.045604	0.93033	0.0103801	1.60422	0.00571869	0.947498	0.00734648	1.39903	0.372853	1.2163	0.0943703	0.905624	0.56524	TRMT11	126307576	126360420	+	92492		0.146787	0.478709	0.377553	0.51416	0.298767	0.417672	0.231685	0.499231
XLOC_006163	TCONS_00013038	Testes	chr7	89073285	89123576	0.0174044	1.00191	8.24122e-05	2.56293	0.00212974	1.03519	2.53563e-05	2.3907	0.186426	0.226288	0.0377481	0.0675839	0	ZNF804B	88388753	88966346	+	734823		0.97498	0.0251655	0.0076604	3.07711	0.953218	-0.0394299	0.257984	3.05294
XLOC_006350	TCONS_00014250		chr7	7591940	7606158	0.0244111	0.997894	0.000411913	2.26176	0.00246329	1.02016	0.000574314	2.13146	0.372853	1.07487	0.622844	0.108134	1.8495	MIOS	7606616	7647110	+	458	LOC101927391	0.000570273	0.885299	0.0992147	1.12981	0.0166455	0.820967	0.0173914	1.11986
	TCONS_00014251		chr7	7591940	7606158	0.0317632	0.986352	0.000411913	2.26176	0.0053804	0.998471	0.000573948	2.13146	0.372853	1.07487	0.622844	0.229785	1.8495					458
XLOC_006486	TCONS_00013188		chr7	66799241	66801077	0.0368643	1.17488	0.0130121	1.65891	0.0310915	1.18896	0.0108347	1.56449	0	0.0848581	0.0566222	0.865073	0.38138	TYW1	66461792	66704507	+	339285	LINC01372	0.31389	0.246599	0.312143	0.699916	0.593745	0.183497	0.0573639	0.683823
	TCONS_00013856		chr7	66798436	66800523	0.0187571	1.37627	0.00488786	1.76777	0.00576991	1.3643	0.00170649	1.59334	0	0.198002	0.0377481	0.770456	0.38138					338731
XLOC_006578	TCONS_00013938	Prostate	chr7	117808701	117823998	0.0314579	0.933205	0.0159597	1.63866	0.00949348	0.955623	0.0244763	1.48271	0.186426	1.15973	0.60397	0.770456	0.88869	NAA38	117824086	117844093	+	88		0.0014689	-0.831107	0.236667	-0.482182	0.0140489	-0.895832	0.35854	-0.493842
XLOC_006734	TCONS_00014643	Testes	chr8	20811153	20826427	0.0247212	1.33848	0.0406373	2.13239	0.00548606	1.33382	0.0035572	1.85978	0	0	0.0377481	0.0946174	0	GFRA2	21549530	21646346	-	723103		0.235729	-0.506161	0.374585	-0.598391	0.220823	-0.575935	0.558732	-0.621795
XLOC_006810	TCONS_00014719	Kidney	chr8	59116114	59131915	0.0211173	1.09338	0.000576052	2.21056	0.0126192	1.11857	0.000471132	2.02449	0	0.028286	0.207615	0.0811006	0	FAM110B	58907113	59062277	+	224802		0.745454	0.125143	0.0983905	1.12014	0.753925	0.0588495	0.0232346	1.1145
XLOC_006924	TCONS_00015355		chr8	128988493	129007177	0.0128865	1.00959	0.0107186	1.59754	0.00148013	1.05362	0.0145301	1.41518	2.60997	3.02661	1.73641	0.648805	3.6254	MYC	128747765	128751018	+	259412	PVT1	0.20061	0.656089	0.659362	-0.332578	0.362965	0.597246	0.450618	-0.338819
	TCONS_00015357		chr8	128996265	129009287	0.000656879	1.32731	0.0238622	1.43336	0.000414628	1.33648	0.0249172	1.26998	2.98282	3.4509	1.69867	2.91962	3.6254					261522
	TCONS_00015358		chr8	128996418	129007177	0.0228584	0.931974	0.00964895	1.62089	0.0468058	0.963058	0.0138534	1.43663	2.05069	2.14974	1.20794	2.91962	3.6254					259412
XLOC_006925	TCONS_00014854		chr8	129082402	129113473	0.0110924	1.0091	0.00100434	2.10491	0.0030102	1.03125	0.00116273	1.96651	8.94846	8.23124	4.90725	1.29761	5.279					365708
	TCONS_00014855		chr8	129082408	129113491	0.0155876	1.03944	0.00100434	2.10491	0.0066284	1.07402	0.00116307	1.96651	8.94846	8.23124	4.90725	0.0675839	5.279					365726
	TCONS_00014856		chr8	129111754	129113486	0.00305237	1.56814	0.000463846	2.2261	0.00443977	1.59855	0.000412373	2.04645	1.67784	1.72545	1.20794	0.45957	5.279					365721
	TCONS_00015359		chr8	129082567	129112144	0.000640786	1.38165	0.00191657	2.01254	1.14716e-05	1.40972	0.00225117	1.9067	7.0842	6.22293	3.5672	0.297369	5.279					364379
	TCONS_00015360		chr8	129094932	129113503	0.000271693	1.55566	0.00167288	2.02772	1.10708e-05	1.58334	0.001885	1.9043	7.0842	5.54406	3.35958	0.824523	5.279					365738
	TCONS_00015362		chr8	129096766	129113488	0.0241213	0.91765	0.00143169	2.05662	0.00889195	0.938909	0.00158238	1.93178	5.77922	5.17635	3.20859	0.973208	5.279					365723
	TCONS_00015363		chr8	129103339	129113488	0.00794047	1.05951	0.000941416	2.12684	0.00656662	1.07771	0.000823686	1.99162	4.47423	3.87519	2.548	0.756939	5.279
	TCONS_00015364		chr8	129103339	129113488	0.00493785	1.14414	0.000941416	2.12684	0.000592623	1.17074	0.000822803	1.99162	4.47423	3.87519	2.548	1.7707	5.279
	TCONS_00015365		chr8	129108058	129113473	0.0143077	1.0283	0.000777016	2.15387	0.00512518	1.06362	0.000604007	2.00702	2.60997	2.80032	2.09502	2.48709	5.279					365708
XLOC_007146	TCONS_00015070	Testes	chr8	89578174	89600696	0.00490321	1.32539	0.0240251	1.47533	0.000899152	1.34245	0.0133497	1.24714	0	0.028286	0	2.48709	0	MMP16	89049460	89339717	-	551236		0.26681	-0.65155	0.443935	0.510315	0.341458	-0.731757	0.321737	0.489209
XLOC_007215	TCONS_00014531	Liver	chr8	128220110	128231333	0.0094368	1.84884	0.0298386	1.89701	0.00308977	1.79675	0.0113261	1.77122	0	0.169716	0.0754962	2.32488	0.074618	POU5F1B	128427857	128429441	+	196524	CCAT1	0.0098294	1.59561	0.013071	1.42455	0.105881	1.6151	0.00282251	1.40849
	TCONS_00015169	Liver	chr8	128181151	128241550	0.00169445	1.28755	0.000350656	2.23544	4.87651e-05	1.33605	0.00105039	2.07511	0.745705	0.933439	1.05695	2.32488	0.074618					186307	CCAT1, LINC01245
	TCONS_00015171	Liver	chr8	128234035	128241550	0.0092646	1.89808	0.00122137	2.00087	0.00021864	1.92287	0.0033941	1.82651	0	0.028286	0	2.21675	0.074618
XLOC_007896	TCONS_00016903	Liver	chr9	139506485	139510295	0.0200625	-1.22433	0.0417051	-1.34976	0.0266769	-1.17709	0.0108812	-1.52295	0	0	0.0188741	0.905624	3.713	EGFL7	139553308	139567130	+	43013		3.45601e-06	-1.47064	0.519617	-0.428978	2.26343e-05	-1.53481	0.747266	-0.442365
XLOC_008236	TCONS_00017090		chrX	130115563	130173820	0.0446657	0.901924	0.0321779	1.44544	0.00662847	0.923958	0.022062	1.24822	0	0.0565721	0	0.0811006	0	ARHGAP36	130192216	130223857	+	18396		0.693717	0.381476	0.000469413	3.92731	0.954676	0.426636	0.109539	4.02544
XLOC_008724	TCONS_00017728	Prostate	chr10	8092412	8095447	0.0437828	-1.8497	0.00426966	-2.80322	0.0115563	-1.80549	1.20456e-05	-3.0005	0	0	0.0188741	1.50036	1.917	GATA3	8096667	8117164	+	1220	GATA3-AS1	0.0511652	-0.85595	7.5708e-06	-2.31564	0.063318	-0.923053	0.00137175	-2.32771
XLOC_008900	TCONS_00017745		chr10	91675245	91717130	0.0102492	1.14536	0.0428455	1.3171	0.000852573	1.17996	0.0400783	1.11599	0.186426	0	0	0	0	KIF20B	91461367	91534700	+	255763	LINC01375	0.0140934	1.23877	0.810465	0.0998733	0.0329788	1.19007	0.678454	0.0824032
XLOC_008918	TCONS_00017748		chr10	101286106	101290934	0.0227335	2.35535	0.00332612	2.99143	0.00221598	2.3081	0.000586104	2.80659	0	0	0.0188741	0	0	NKX2-3	101292690	101296280	+	1756	DQ372722	0.00108993	3.3905	0.0790853	1.93837	0.00129189	3.38737	0.0488139	1.93612
XLOC_009038	TCONS_00019202	Testes	chr11	4687856	4693462	0.0201074	2.92682	0.00173899	4.43192	0.000961066	2.89287	4.28886e-06	4.30146	0	0.424291	0.0377481	0.216268	0.13639	OR51E2	4701401	4719076	-	7939		0.0962501	1.51547	0.00273474	2.47929	0.0830251	1.44734	0.0657006	2.48786
	TCONS_00019203	Testes	chr11	4687856	4693464	0.0441632	2.44468	0.00173899	4.43192	0.00134344	2.44438	4.29151e-06	4.30146	0	0.424291	0.0377481	0.216268	0.13639					7937
XLOC_009344	TCONS_00019546	Kidney	chr11	134344059	134350796	0.0217523	2.40893	0.00459291	3.53369	0.00361043	2.40652	0.000124666	3.48107	0	0.0565721	10.343	1.29761	2.5055	B3GAT1	134248398	134281812	-	102398	LOC283177	0.0424053	1.13282	0.000269004	1.86443	0.163829	1.07615	0.00166737	1.86358
	TCONS_00019547	Kidney	chr11	134349730	134352843	0.043804	2.4512	0.000424206	2.99515	0.00657673	2.46298	0.000533646	2.87011	0	0.028286	2.00065	0.45957	2.5055					104445
	TCONS_00019548	Kidney	chr11	134350085	134367700	0.0260939	2.35409	4.40493e-07	3.9394	0.00311653	2.35094	3.44474e-08	3.80444	0	0.028286	4.41653	1.17596	2.5055					119302
	TCONS_00019549	Kidney	chr11	134352523	134373110	0.0189361	2.04631	3.80465e-07	4.11645	0.00296131	2.05984	2.4216e-08	4.00994	0	0.537435	4.03905	1.12189	2.5055					124712
	TCONS_00020028	Kidney	chr11	134350718	134372941	0.0278541	1.93345	4.48378e-07	4.10379	0.00562353	1.92021	3.78326e-08	3.99901	0	0.480863	4.39766	0.0270335	2.5055					124543
XLOC_009528	TCONS_00019736	White Blood Cell	chr11	95347988	95421027	0.00501173	1.16183	0.0324433	1.37824	0.00022789	1.1958	0.0127729	1.18548	0	0.0565721	1.39668	1.10838	0	FAM76B	95502106	95522954	-	81079		0.00868011	0.867516	0.408527	0.352195	0.0396549	0.805097	0.506405	0.346583
XLOC_009934	TCONS_00020621	Testes	chr12	126517585	126528013	0.0245082	1.08115	0.0116234	2.72353	0.00448436	1.09283	0.000265075	2.58251	0	0.0565721	0.0377481	0.432537	0	TMEM132B	125811162	126143589	+	716851		0.431642	-0.450616	0.282114	-0.529348	0.289878	-0.501619	0.266061	-0.541513
XLOC_010238	TCONS_00020176	Testes	chr12	126443235	126467920	5.7637e-05	1.55726	1.4822e-05	3.14042	0.000122966	1.56279	3.09577e-06	3.07056	0	0.0565721	0.0188741	0.432537	0.035781					656758	LINC00939
	TCONS_00020225	Testes	chr12	126443235	126467920	0.000669409	1.28444	1.4822e-05	3.14042	0.000754438	1.29277	3.09689e-06	3.07056	0	0.0565721	0.0188741	0.0270335	0.035781						LINC00939
XLOC_010897	TCONS_00022351	Liver	chr14	88490893	88553681	0.0477616	0.794665	0.00809985	1.66434	0.00729574	0.813389	0.00291119	1.50193	0	0.0848581	1.03807	0.202752	0.83722	GPR65	88471468	88481155	+	82213	LOC283587	0.955365	-0.0416573	0.797035	0.157178	0.905382	-0.102756	0.98778	0.157045
	TCONS_00022584	Liver	chr14	88490889	88566460	0.00270509	1.17062	0.0205315	1.46962	0.000753971	1.19763	0.00945602	1.33471	0	0.0848581	1.50992	0.892107	0.83722					94992
	TCONS_00022585	Liver	chr14	88491003	88566460	0.00431715	1.10667	0.0205415	1.4695	0.00245588	1.13463	0.00947395	1.33459	0	0.0848581	1.50992	0.892107	0.83722
XLOC_011294	TCONS_00023188	Kidney	chr15	69854058	69863779	8.15322e-05	2.03713	0.0257681	1.4325	5.59949e-07	2.06939	0.0275105	1.28443	0.186426	2.77203	9.39928	2.21675	3.6536	RPLP1	69745159	69747884	+	118620	LOC145837	2.11392e-07	-1.21969	0.0789251	-0.724319	0.000170009	-1.28144	0.084431	-0.724396
	TCONS_00023233	Kidney	chr15	69755445	69857866	0.0489511	0.740496	0.0158453	1.87433	0.0202786	0.776392	0.00101193	1.74925	0	4.6672	7.493	2.05455	3.6536					112707
	TCONS_00023234	Kidney	chr15	69760511	69863779	0.00102157	1.30338	0.0108567	1.59362	8.754e-05	1.35125	0.00757906	1.45197	0.186426	6.05321	11.532	3.10886	3.6536					118620
	TCONS_00023448	Kidney	chr15	69855205	69863764	0.00133619	2.27082	0.0248289	1.43842	1.05454e-06	2.31706	0.0274483	1.29028	0.186426	2.31946	8.02147	2.21675	3.6536					118605
	TCONS_00023450	Kidney	chr15	69855947	69863764	0.000998918	2.4005	0.0246364	1.44192	2.00967e-07	2.44578	0.0282554	1.29271	0.186426	2.00831	6.15294	1.81125	3.6536
	TCONS_00023972	Kidney	chr15	69856083	69863357	0.000454577	1.62455	0.0296801	1.57239	2.55357e-05	1.66411	0.0229918	1.41906	0.186426	1.49916	4.52977	0.297369	3.6536					118198
XLOC_011296	TCONS_00023451		chr15	69921212	69964240	0.00404484	1.09053	0.000157648	2.35749	0.000253855	1.11413	1.2614e-05	2.14721	0	2.17802	1.20794	0.108134	0	TLE3	70340543	70387124	-	376303		0.214455	-0.316467	0.564378	-0.213309	0.321493	-0.378132	0.594557	-0.214936
XLOC_011350	TCONS_00023506	Thyroid	chr15	91382984	91384570	0.0310841	-1.15592	0.000784085	-2.32319	0.0172155	-1.10727	4.11557e-06	-2.45771	0	0.028286	0	2.94666	0.62616	FURIN	91411885	91426687	+	27315		0.00533604	-1.06769	0.011615	-1.01599	0.0759814	-1.13256	0.0106004	-1.02322
XLOC_011584	TCONS_00023788	Testes	chr15	93111085	93127864	0.0474598	0.721197	0.0312155	2.04373	0.0321205	0.73231	0.00113983	1.93837	0	0.678865	0.301985	1.33816	2.3681	FAM174B	93160679	93199031	-	32815	LINC00930	0.94117	-0.0234963	0.806846	-0.120711	0.940129	-0.0874116	0.848786	-0.115425
XLOC_011939	TCONS_00025002	Testes	chr16	52039390	52060347	0.0390791	0.873407	0.0504474	1.31427	0.00566076	0.908351	0.016534	1.12609	0	0.0565721	0.0188741	2.91962	0	TOX3	52471918	52580806	-	411571		0.000448041	1.91176	0.0107391	1.39619	0.00899415	1.8582	0.012858	1.39875
XLOC_012021	TCONS_00024276	Prostate	chr16	80862639	80926493	0.0193621	2.35268	0.0143413	3.26449	0.000130283	2.38696	0.00129886	3.08487	0.186426	1.52745	2.45363	2.59522	1.9708	CDYL2	80637676	80838175	-	288817		0.0164605	0.814613	0.285283	0.462211	0.0496991	0.748666	0.3245	0.444096
	TCONS_00024742	Prostate	chr16	80862434	80872402	0.00979079	2.96616	0.0175892	3.28043	0.000186868	2.98519	0.00166734	3.10922	0.186426	1.10316	1.86853	0.0135168	1.9708					234726
XLOC_012534	TCONS_00025146		chr17	56066402	56070840	0.0355474	0.87157	0.0208569	1.49164	0.0061307	0.911013	0.00697069	1.36583	8.38918	2.88518	0.471851	5.13637	5.9099	VEZF1	56048910	56065615	-	21930		0.729437	-0.0801128	0.197669	-0.467802	0.678112	-0.143566	0.171345	-0.47224
	TCONS_00025147		chr17	56066404	56072211	0.0107964	1.00804	0.0298837	1.40676	0.000636106	1.04023	0.0122852	1.28469	10.6263	4.12976	0.754962	5.70408	5.9099					23301
XLOC_012641	TCONS_00026297		chr18	21978414	21982646	0.0198877	1.39863	0.0104146	1.81624	0.00500433	1.45303	0.00200889	1.6478	0	0.028286	0.0566222	0	0	OSBPL1A	21742011	21977833	-	240635		0.419462	0.211967	0.476314	0.25166	0.657531	0.149376	0.476392	0.240921
XLOC_012945	TCONS_00026882		chr19	8008905	8014249	0.0494868	0.770701	0.0028534	1.99945	0.0207521	0.825527	0.000262787	1.84803	1.30498	0.961725	0.169867	0.162201	0.30455	TIMM44	7991603	8008708	-	22646		0.00767457	-0.651613	0.403133	-0.30574	0.0432212	-0.712875	0.593366	-0.319148
XLOC_013120	TCONS_00027078	Thyroid	chr19	51340356	51354349	0.0266479	0.859911	0.0137054	1.72593	0.00621989	0.884463	0.00334157	1.58909	0	2.17802	2.22714	0.0675839	0.81789	KLK3	51358171	51364020	+	3822		0.760749	0.12834	0.460832	0.398319	0.800214	0.0659498	0.525929	0.398648
	TCONS_00027080	Thyroid	chr19	51353242	51354377	0.00795968	2.20251	0.00466737	1.89279	0.00265314	2.1709	0.00420075	1.74967	0	0.14143	0.69834	0	0.81789					3794
XLOC_013282	TCONS_00027256		chr19	28192407	28284707	0.0188412	0.91683	0.0153259	1.5102	0.00184056	0.94861	0.00110383	1.37017	12.4906	23.5906	32.0104	16.3553	13.741	UQCRFS1	29698167	29704136	-	1413460		0.400289	0.196455	0.175758	-0.549164	0.728517	0.134467	0.122233	-0.548592
	TCONS_00027260		chr19	28212611	28284797	0.0444721	0.799704	0.0152206	1.51212	0.0129617	0.824369	0.00111716	1.37226	12.1177	23.6188	31.6895	16.0985	13.741					1413370
	TCONS_00027276		chr19	28265155	28284249	0.0388776	1.16979	0.00124584	2.019	0.0145255	1.1701	2.55714e-06	1.85143	2.42354	4.10148	2.37813	2.91962	13.741					1413918
XLOC_013739	TCONS_00028384		chr20	37062992	37063976	0.0310889	-1.01036	0.0346839	-1.44527	0.0047195	-0.959983	0.0044776	-1.56793	3.91495	1.66888	0.981451	0.675839	2.472	RALGAPB	37101486	37153588	+	37510	SNHG17	0.0178999	0.61861	0.500384	0.258259	0.0873913	0.554369	0.657767	0.255269
XLOC_013964	TCONS_00028751		chr21	44869903	44873769	0.00711572	-1.52879	0.0404765	-1.75052	0.00500652	-1.44832	0.00265167	-1.86412	0.559279	0.28286	0.188741	0.108134	0.043722	SIK1	44834398	44847002	-	39371	LINC00319	0.00288719	-0.957462	0.00857887	-1.50029	0.00424437	-1.0218	0.035584	-1.50636
XLOC_014102	TCONS_00029157		chr21	44777714	44782209	0.0199331	-1.22681	0.00201121	-2.01647	0.00570066	-1.16627	0.000586488	-2.20065	0	0	0	0.594738	0.53024					52189
XLOC_014087	TCONS_00028940		chr21	42948061	42953246	0.00436359	3.0995	0.0193914	3.08332	0.000994665	3.08813	0.00199228	3.02412	0.372853	0.339432	2.32151	0.108134	0	TMPRSS2	42839661	42903043	-	113585		0.817034	-0.0905071	0.298448	0.540478	0.879221	-0.154105	0.321332	0.539906
XLOC_014263	TCONS_00029612	Colon	chr22	44708868	44710872	0.0213027	-2.18795	0.00498732	-1.84533	2.704e-05	-2.16602	0.000607534	-2.00288	0	0	0.0188741	4.1902	13.356	KIAA1644	44639557	44708731	-	71315		0.000272708	-1.34113	0.0130056	-1.17777	0.0265665	-1.40183	0.0131934	-1.18828
XLOC_014514	TCONS_00030036		chrUn_gl000214	30380	68053	0.00892975	1.32386	0.0291417	2.29773	0.000295786	1.33547	0.00427881	2.14851	0.372853	40.4773	0.226489	1.91938
