# Supplementary material for: Integrative Analysis of Normal Long Intergenic Non-Coding RNAs in Prostate Cancer
Source: PLoS One. 2015 May 1;10(5):e0122143. doi: 10.1371/journal.pone.0122143 (PMC4416928; doi:10.1371/journal.pone.0122143)
Supplement: S3 Table — (XLS) [file pone.0122143.s003.xls]

## Sheet: Sheet1
lincRNA_ID	ERP000550		SRP002628		TCONS Overlapping on UCSC Tract
	p-value	fold change	p-value	fold change
AFAP1-AS1	0.949415	-0.0244986	0.357653	-0.223196	No
CCAT1	0.0383126	1.77456	0.0066287	1.86791	Yes
CDKN2B-AS1	0.418893	-0.208479	0.447512	-0.252411	No
CTBP1-AS2	0.153784	0.401665	0.315848	-0.16631	No
FLJ23867	0.009	-1.23	0.01	-1.22	No
GAS5	0.00609351	0.698917	0.117527	0.625605	Yes
H19	0.243269	-0.877686	0.291121	-2.9297	Yes
HEIH	0.0065	-0.88	0.0007	-0.61	Yes
HOTAIRM1	0.757263	-0.26131	0.13633	-1.96161	No
KCNQ1OT1	0.0223581	1.29915	0.00560358	0.654842	Yes
MALAT1	0.0296945	0.975173	0.0025054	0.766751	Yes
MEG3	0.499947	-0.447847	0.696614	-0.0786576	Yes
PCA3	0.0160643	3.80826	0.101137	3.72676	No
PCAT-114	0.0249145	1.42036	0.0200907	0.752118	No
PCAT-120	0.0249938	1.39987	0.0142367	0.813367	No
PCAT-19	0.000706549	3.1605	0.0261865	3.09269	Yes
PCAT-27	0.0263097	1.57955	0.00053664	1.65959	No
PCAT-38	0.0101085	1.42985	0.024396	0.589689	No
PCAT-39	0.010644	2.09809	0.0480208	2.50902	Yes
PCAT-43	0.000951997	1.31031	0.0310691	0.93547	No
PCAT-59	0.0110764	1.36487	0.0216075	1.13183	Yes
PCAT-72	0.00693811	1.46274	0.0332082	0.442147	No
PCAT-80	0.00950826	1.51297	0.0249568	1.86564	No
PCAT-83	0.00244102	1.50328	0.00698839	0.737746	No
PCAT-92	0.00499875	1.27163	0.00783507	1.03252	No
PCAT-95	0.00281678	1.41121	0.0123577	0.566535	No
PCAT-1	0.00148018	2.17005	0.0411732	1.66488	No
PCGEM1	0.117408	1.1097	0.049801	2.1102	Yes
PVT1	0.0413067	1.42414	0.00897346	1.01329	Yes
TPTEP1	0.49716	-0.19354	0.58537	-0.199616	Yes
